# Supplementary material for: Circulating adiponectin levels are lower in Latino versus non-Latino white patients at risk for cardiovascular disease, independent of adiposity measures
Source: BMC Endocr Disord. 2011 Jul 7;11:13. doi: 10.1186/1472-6823-11-13 (PMC3141565; doi:10.1186/1472-6823-11-13)
Supplement: Additional file 3 — Table S1 - Linear regression analysis: Association between adiponectin and clinical characteristics. Table S2 - Multivariate linear regression analysis: Association between logHOMA-IR and BMI/waist circumference, ethnicity, and adiponectin. [file 1472-6823-11-13-S3.XLS]

## Sheet: Sheet1
Table S1- Association between adiponectin and clinical characteristics
Adiponectin - R2 = 0.30				Adiponectin - R2 = 0.30
Variable	Estimate	P-Value		Variable	Estimate	P-Value
Intercept	10.8 (-0.1, 21.6)			Intercept	9.4 (-0.5, 19.3)
Latino	-4.6 (-6.6, -2.6)	<.0001		Latino	-4.5 (-6.4, -2.5)	<.0001
Waist Circumference (per 5 cm)	-0.4 (-0.7, -0.1)	0.0065		BMI	-0.2 (-0.3,-0.06)	0.0054
Age (per 5 years)	0.8 (0.3, 1.3)	0.0016		Age (per 5 years)	0.7 (0.2, 1.2)	0.0041
Female Gender	2.9 (1.0, 4.8)	0.0027		Female Gender	3.7 (1.8, 5.6)	0.0001
TZD use	5.1 (2.2, 8.0)	0.0008		TZD use	5.1 (2.2, 8.0)	0.0008
Statin use	-2.2 (-4.0, -0.3)	0.0202		Statin use	-2.4 (-4.3, -0.6)	0.0104
Estimated GFR	-0.01 (-0.05, 0.02)	0.5278		Estimated GFR	-0.02 (-0.05, 0.02)	0.41
Diabetes	-0.1 (-2.1, 1.9)	0.9092		Diabetes	-0.3(-2.3,1.7)	0.76
HMW Adiponectin - R2 = 0.22				HMW Adiponectin - R2 = 0.23
Variable	Estimate	P-Value		Variable	Estimate	P-Value
Intercept	4.7 (-1.3, 10.8)			Intercept	4.4 (-1.0, 9.9)
Latino	-1.7 (-2.8, -0.6)	0.0031		Latino	-1.6 (-2.7, -0.5)	0.0047
Waist Circumference (per 5 cm)	-0.2 (-0.4,-0.02)	0.0245		BMI	-0.1 (-0.2,-0.03)	0.0083
Age (per 5 years)	0.4 (0.1, 0.7)	0.0057		Age (per 5 years)	0.3 (0.08, 0.6)	0.0122
Female Gender	1.0 (-0.04, 2.1)	0.0616		Female Gender	1.4 (0.3, 2.4)	0.0107
TZD use	2.8 (1.2, 4.4)	0.0007		TZD use	2.9 (1.3, 4.5)	0.0007
Statin use	-0.8 (-1.9, 0.2)	0.1247		Statin use	-0.9 (-1.9, 0.2)	0.1007
Estimated GFR	-0.007 (-0.03,0.01)	0.4712		Estimated GFR	-0.008 (-0.03, 0.01)	0.4176
Diabetes	-0.5 (-1.6, 0.7)	0.4256		Diabetes	-0.5 (-1.6, 0.6)	0.4029
Table S2- Association between logHOMA-IR and BMI/Waist circumference and Latino ethnicity
LOG(HOMA-IR) - R2 = 0.20				LOG(HOMA-IR) - R2 = 0.18
Variable	Estimate	P-Value		Variable	Estimate	P-Value
Intercept	1.3 (-0.085, 2.7)			Intercept	1.8 (0.56, 3.1)
Latino	0.40 (0.15, 0.65)	0.0018		Latino	0.34 (0.095, 0.59)	0.0068
Waist Circumference (per 5 cm)	0.069 (0.033, 0.10)	0.0002		BMI	0.030 (0.12, 0.048)	0.0009
Age (per 5 years)	-0.10 (-0.16, -0.04)	0.0016		Age (per 5 years)	-0.096 (-0.16, -0.033)	0.0031
Female Gender	-0.041 (-0.28, 0.20)	0.7376		Female Gender	-0.16 (-0.40, 0.084)	0.2022
Statin use	0.16 (-0.073, 0.38)	0.1803		Statin use	0.17 (-0.057, 0.40)	0.14
Estimated GFR	-0.0049 (-0.0095, -0.00020)	0.041		Estimated GFR	-0.0048 (-0.0096, -0.00013)	0.0441
LOG(HOMA-IR) - R2 = 0.27				LOG(HOMA-IR) - R2 = 0.24
Variable	Estimate	P-Value		Variable	Estimate	P-Value
Intercept	1.5 (0.18, 2.8)			Intercept	2.0 (0.79, 3.2)
Latino	0.24 (-0.0058, 0.49)	0.0555		Latino	0.19 (-0.056, 0.44)	0.1267
Waist Circumference (per 5 cm)	0.059 (0.024, 0.094)	0.001		BMI	0.025 (0.0083, 0.043)	0.0038
Adiponectin	-0.037 (-0.055, -0.018)	0.0001		Adiponectin	-0.035 (-0.054,-0.017)	0.0002
Age (per 5 years)	-0.069 (-0.13, -0.0070)	0.0292		Age (per 5 years)	-0.067 (-0.13, -0.0043)	0.0364
Female Gender	0.070 (-0.17, 0.31)	0.5631		Female Gender	-0.031 (-0.27, 0.21)	0.8011
Statin use	0.080 (-0.14, 0.30)	0.4768		Statin use	0.093 (-0.13, 0.32)	0.4198
Estimated GFR	-0.0050 (-0.0095, -0.00049)	0.0298		Estimated GFR	-0.0050 (-0.0096, -0.00049)	0.0301
HOMA-IR - R2 = 0.28				HOMA-IR - R2 = 0.27
Variable	Estimate	P-Value		Variable	Estimate	P-Value
Intercept	1.7 (0.41, 3.1)			Intercept	2.2 (0.96, 3.4)
Latino	0.22 (-0.023, 0.47)	0.0748		Latino	0.18 (-0.061, 0.42)	0.1421
Waist Circumference (per 5 cm)	0.046 (0.011, 0.081)	0.0102		BMI	0.018 (0.00089, 0.035)	0.0394
HMW Adiponectin	-0.092 (-0.13, -0.055)	<.0001		HMW Adiponectin	-0.092 (-0.13, -0.056)	<.0001
Age (per 5 years)	-0.055 (-0.12, 0.069)	0.0814		Age (per 5 years)	-0.053 (-0.12, 0.0096)	0.0962
Female Gender	0.014 (-0.22, 0.25)	0.9044		Female Gender	-0.060 (-0.30, 0.18)	0.617
Statin use	0.032 (-0.19, 0.26)	0.777		Statin use	0.036 (-0.19, 0.26)	0.7532
Estimated GFR	-0.0049 (-0.0093, -0.00038)	0.0334		Estimated GFR	-0.0048 (-0.0093, -0.00031)	0.0364
